# Supplementary material for: Comparison of Volatile Compounds in Jingshan Green Tea Scented with Different Flowers Using GC-IMS and GC-MS Analyses
Source: Foods. 2024 Aug 23;13(17):2653. doi: 10.3390/foods13172653 (PMC11394657; doi:10.3390/foods13172653)
Supplement: Supplementary file 1 [file foods-13-02653-s001.zip]

Archive with 1 entries (1 files):
- foods-3139586-supplementary.pdf
